# Supplementary material for: A Rare Variant in ERF (rs144812092) Predisposes to Prostate and Bladder Cancers in an Extended Pedigree
Source: Cancers (Basel). 2021 May 15;13(10):2399. doi: 10.3390/cancers13102399 (PMC8156789; doi:10.3390/cancers13102399)
Supplement: Supplementary file 1 [file cancers-13-02399-s001.zip]

Archive with 1 entries (1 files):
- cancers-1175267-supplementary.pdf
